# Supplementary material for: Transfer of the assassin bug Helonotus pallidulus Walker to the genus Heza Amyot & Serville (Hemiptera, Heteroptera, Reduviidae, Harpactorinae, Harpactorini)
Source: Zookeys. 2019 Aug 26;872:91–9. doi: 10.3897/zookeys.872.35137 (PMC6718368; doi:10.3897/zookeys.872.35137)
Supplement: XML Treatment for Heza pallidula [file zookeys.872.35137-treatment1.xml]

<!DOCTYPE tp:taxon-treatment
  PUBLIC "-//TaxonX//DTD Taxonomic Treatment Publishing DTD v0 20100105//EN" "tax-treatment-NSO.dtd">
<tp:taxon-treatment xmlns:tp="http://www.plazi.org/taxpub"><tp:treatment-meta><kwd-group><label>Taxon classification</label><kwd><named-content xmlns:xlink="http://www.w3.org/1999/xlink" content-type="kingdom">Animalia</named-content></kwd><kwd><named-content xmlns:xlink="http://www.w3.org/1999/xlink" content-type="order">Hemiptera</named-content></kwd><kwd><named-content xmlns:xlink="http://www.w3.org/1999/xlink" content-type="family">Reduviidae</named-content></kwd></kwd-group><mixed-citation publication-type="journal"><person-group><name><surname>Gil-Santana</surname><given-names>Hélcio R.</given-names></name><name><surname>Webb</surname><given-names>Michael D.</given-names></name></person-group><article-title>Transfer of the assassin bug <italic><tp:taxon-name><tp:taxon-name-part taxon-name-part-type="genus" reg="Helonotus">Helonotus</tp:taxon-name-part> <tp:taxon-name-part taxon-name-part-type="species" reg="pallidulus">pallidulus</tp:taxon-name-part></tp:taxon-name></italic> Walker to the genus <italic><tp:taxon-name><tp:taxon-name-part taxon-name-part-type="genus" reg="Heza">Heza</tp:taxon-name-part></tp:taxon-name></italic> Amyot &amp; Serville (<tp:taxon-name><tp:taxon-name-part taxon-name-part-type="order">Hemiptera</tp:taxon-name-part></tp:taxon-name>, <tp:taxon-name><tp:taxon-name-part taxon-name-part-type="suborder">Heteroptera</tp:taxon-name-part></tp:taxon-name>, <tp:taxon-name><tp:taxon-name-part taxon-name-part-type="family">Reduviidae</tp:taxon-name-part></tp:taxon-name>, <tp:taxon-name><tp:taxon-name-part taxon-name-part-type="subfamily">Harpactorinae</tp:taxon-name-part></tp:taxon-name>, <tp:taxon-name><tp:taxon-name-part taxon-name-part-type="tribe">Harpactorini</tp:taxon-name-part></tp:taxon-name>)</article-title><source>Zookeys</source><day>26</day><month>8</month><year>2019</year><volume>872</volume><fpage>91</fpage><lpage>99</lpage><pub-id pub-id-type="doi">10.3897/zookeys.872.35137</pub-id></mixed-citation></tp:treatment-meta><tp:nomenclature><tp:taxon-name><object-id xmlns:xlink="http://www.w3.org/1999/xlink" content-type="arpha" xlink:type="simple">32D3A8140778544FB4194D2F6A2A37EE</object-id>
              <tp:taxon-name-part taxon-name-part-type="genus" reg="Heza">Heza</tp:taxon-name-part>
              <tp:taxon-name-part taxon-name-part-type="species" reg="pallidula">pallidula</tp:taxon-name-part>
            </tp:taxon-name><tp:taxon-authority>(Walker, 1873)</tp:taxon-authority><tp:taxon-status xmlns:xlink="http://www.w3.org/1999/xlink" xlink:type="simple">comb. nov.</tp:taxon-status><xref ref-type="fig" rid="F1">Figs 1–4</xref><xref ref-type="fig" rid="F2">, 5–6</xref><tp:nomenclature-citation-list><tp:nomenclature-citation><tp:taxon-name>
                  <tp:taxon-name-part taxon-name-part-type="genus" reg="Helonotus">Helonotus</tp:taxon-name-part> <tp:taxon-name-part taxon-name-part-type="species" reg="pallidulus">pallidulus</tp:taxon-name-part></tp:taxon-name><comment>Walker, 1873: 90 [description]; <xref ref-type="bibr" rid="B10">Lethierry and Severin 1896</xref>: 200 [catalog, among “Genera et species Harpactoridarum subfam. incerti loci systematic”].</comment></tp:nomenclature-citation><tp:nomenclature-citation><tp:taxon-name>
                  <tp:taxon-name-part taxon-name-part-type="genus" reg="Ploeogaster">Ploeogaster</tp:taxon-name-part> <tp:taxon-name-part taxon-name-part-type="species" reg="pallidulus">pallidulus</tp:taxon-name-part></tp:taxon-name><comment>; <xref ref-type="bibr" rid="B2">Distant 1903</xref>: 251 [checklist]; <xref ref-type="bibr" rid="B24">Wygodzinsky 1949</xref>: 44 [catalog]; <xref ref-type="bibr" rid="B13">Maldonado Capriles 1990</xref>: 259 [catalog].</comment></tp:nomenclature-citation></tp:nomenclature-citation-list></tp:nomenclature><tp:treatment-sec sec-type="notes" id="SECID0EXPAC"><title>Notes.</title><p>This species was described from a single specimen (holotype) for which <xref ref-type="bibr" rid="B22">Walker (1873)</xref> provided the following data: “<italic>a.</italic> Cuenca. From Mr. Fraser’s collection”. The reference to 58/132 on the label noted above (Fig. <xref ref-type="fig" rid="F1">4</xref>) refers to an entry in the <named-content xmlns:xlink="http://www.w3.org/1999/xlink" content-type="dwc:institutional_code" xlink:type="simple">BMNH</named-content> register for 1858 132: Cuenca (Province of Ecuador) collected by Fraser. The type specimen, originally recorded as male is in fact female (Fig. <xref ref-type="fig" rid="F1">3</xref>).</p></tp:treatment-sec><tp:treatment-sec sec-type="material" id="SECID0ERAAE"><title>Material examined.</title><p><italic><tp:taxon-name><tp:taxon-name-part taxon-name-part-type="genus" reg="Helonotus">Helonotus</tp:taxon-name-part> <tp:taxon-name-part taxon-name-part-type="species" reg="pallidulus">pallidulus</tp:taxon-name-part></tp:taxon-name></italic>, female <bold>holotype</bold>, [Ecuador]: 5. <tp:taxon-name><tp:taxon-name-part taxon-name-part-type="genus" reg="Helonotus">Helonotus</tp:taxon-name-part> <tp:taxon-name-part taxon-name-part-type="species" reg="pallidulus">pallidulus</tp:taxon-name-part></tp:taxon-name>. // <italic>a.</italic> Cuenca. // Cuenca [opposite side of same label]: 58/132// Holo- / type [rounded label with red circle] // ♀ // Type [rounded label with blackish circle] // QR CODE / NHMUK 013585371 (<named-content xmlns:xlink="http://www.w3.org/1999/xlink" content-type="dwc:institutional_code" xlink:type="simple">BMNH</named-content>).</p><fig id="F1" position="float" orientation="portrait"><object-id xmlns:xlink="http://www.w3.org/1999/xlink" content-type="doi" xlink:type="simple">10.3897/zookeys.872.35137.figures1-4</object-id><object-id xmlns:xlink="http://www.w3.org/1999/xlink" content-type="arpha" xlink:type="simple">7D23AA9FF3AB56A58D41220E1798D65F</object-id><label>Figures 1–4.</label><caption><p><italic><tp:taxon-name><tp:taxon-name-part taxon-name-part-type="genus" reg="Heza">Heza</tp:taxon-name-part> <tp:taxon-name-part taxon-name-part-type="species" reg="pallidula">pallidula</tp:taxon-name-part></tp:taxon-name></italic> (Walker, 1873), comb. nov., female holotype. <bold>1</bold> Dorsal view <bold>2</bold> dorsal view (with antennae and left fore leg repositioned) <bold>3</bold> ventral view <bold>4</bold> labels. Scale bars: 5.0 mm (<bold>1, 3</bold>).</p></caption><graphic xmlns:xlink="http://www.w3.org/1999/xlink" xlink:href="zookeys-872-091-g001.jpg" position="float" orientation="portrait" xlink:type="simple" id="oo_328161.jpg"><uri content-type="original_file" xlink:type="simple">https://binary.pensoft.net/fig/328161</uri></graphic></fig></tp:treatment-sec><tp:treatment-sec sec-type="redescription" id="SECID0EXCAE"><title>Redescription.</title><p>Female (Figs <xref ref-type="fig" rid="F1">1</xref>–<xref ref-type="fig" rid="F2">6</xref>). Measurements: total length: 22.0 mm; maximum width of abdomen: approximately 7.5 mm.</p></tp:treatment-sec><tp:treatment-sec sec-type="Coloration" id="SECID0EFDAE"><title>Coloration.</title><p>General color pale brownish to brownish red (Figs <xref ref-type="fig" rid="F1">1</xref>, <xref ref-type="fig" rid="F1">2</xref>); pale yellowish on ventral surface of thorax and abdomen (Fig. <xref ref-type="fig" rid="F1">3</xref>). Antenna with distal fourth of segments I and II darkened (other segments absent). Legs somewhat lighter, with fuscous ill-defined submedian marking on fore femur and submedian and distal markings on remaining femora; apices of femora somewhat darkened. Scutellum darkened, with apex reddish brown. <italic>Hemelytra</italic>: corium with base, apical portion at level of membrane and basal half of clavus reddish, median portion somewhat paler, grayish; membrane pale grayish, approximately basal half of anal and cubital veins and median vein mostly blackish (Fig. <xref ref-type="fig" rid="F1">1</xref>). Meso and metapleura reddish brown (Fig. <xref ref-type="fig" rid="F2">5</xref>). Meso and metasterna generally paler; stridulitrum and lateral portions of mesosternum darkened (Fig. <xref ref-type="fig" rid="F1">3</xref>). <italic>Abdomen</italic>: connexiva faintly darkened dorsally at basal half of segments IV–VII (Fig. <xref ref-type="fig" rid="F1">1</xref>); sternites generally yellowish to pale orange (Fig. <xref ref-type="fig" rid="F1">3</xref>).</p></tp:treatment-sec><tp:treatment-sec sec-type="Structure" id="SECID0EPEAE"><title>Structure.</title><p><italic>Head</italic> (Figs <xref ref-type="fig" rid="F2">5</xref>, <xref ref-type="fig" rid="F2">6</xref>): elongated with a well marked transverse sulcus, shorter than pronotum, and a pair of spines just behind antennal bases; these spines (postantennal spines) are conspicuously bowed with the apex directed slightly anteriad (Fig. <xref ref-type="fig" rid="F2">6</xref>, <abbrev xmlns:xlink="http://www.w3.org/1999/xlink" xlink:title="postantennal spine" id="ABBRID0EDFAE" xlink:type="simple">pa</abbrev>). Eyes globose, glabrous, projecting laterally, rounded in dorsal view and suboval in lateral view. Ocelli elevated, closer to eyes than to each other. Antennal segments I–II (other absent) straight, slender, segment I somewhat longer than head and pronotum combined; segment II quite shorter than head. Labium stout, moderately curved, segment II (first visible) thickest and longest; segment IV, approximately half as long as segment III, tapering (Fig. <xref ref-type="fig" rid="F2">6</xref>). <italic>Thorax</italic>. Pronotum: hind lobe approximately two and half times longer than fore lobe, with its maximum width (at posterior margin) somewhat more than twice that of fore lobe; anterior collar inconspicuous; anterolateral angles pronounced; transverse sulcus well marked (Figs <xref ref-type="fig" rid="F1">1</xref>, <xref ref-type="fig" rid="F1">2</xref>). Fore lobe divided in two sublobes by shallow median longitudinal depression, with a blunt tubercle on disc of each sublobe (Figs <xref ref-type="fig" rid="F1">1–2</xref>, <xref ref-type="fig" rid="F2">5–6</xref>, <abbrev xmlns:xlink="http://www.w3.org/1999/xlink" xlink:title="discal tubercle of fore lobe" id="ABBRID0E4FAE" xlink:type="simple">tf</abbrev>). Hind lobe finely transversely corrugate, with four sharp spines (Figs <xref ref-type="fig" rid="F1">1</xref>, <xref ref-type="fig" rid="F1">2</xref>); of these, the discal spines (Figs <xref ref-type="fig" rid="F1">2</xref>, <xref ref-type="fig" rid="F2">5</xref>, <abbrev xmlns:xlink="http://www.w3.org/1999/xlink" xlink:title="discal spine of hind lobe" id="ABBRID0ERGAE" xlink:type="simple">ds</abbrev>) shorter, directed dorsad, larger at base, preceded by an inconspicuous carina; lateral spines relatively long, conspicuous, horizontally directed laterally (Figs <xref ref-type="fig" rid="F1">1</xref>, <xref ref-type="fig" rid="F1">2</xref>). Posterior margin curved laterally, with a pair of rounded prominences at level of base of clavus; margin between these prominences slightly curved (Figs <xref ref-type="fig" rid="F1">1</xref>, <xref ref-type="fig" rid="F1">2</xref>). Scutellum with a rounded median tubercle on disc (Fig. <xref ref-type="fig" rid="F2">5</xref>, <abbrev xmlns:xlink="http://www.w3.org/1999/xlink" xlink:title="tubercle of disc of scutellum" id="ABBRID0EJHAE" xlink:type="simple">ts</abbrev>) just before apex, which is rounded and somewhat obliquely elevated (Fig. <xref ref-type="fig" rid="F2">5</xref>, <abbrev xmlns:xlink="http://www.w3.org/1999/xlink" xlink:title="apex of scutellum" id="ABBRID0ERHAE" xlink:type="simple">as</abbrev>). Mesopleura with a well-developed plica (Fig. <xref ref-type="fig" rid="F2">5</xref>, p), i.e., a small raised tubercle over posterior margin of propleuron. Prosternum almost entirely anterior to fore coxa and shorter than them, with its median portion occupied by stridulitrum. Mesosternum flattened, somewhat depressed at median portion, larger than metasternum. Legs: fore coxae contiguous to each other; middle and hind coxae distant from each other by a distance approximately equivalent to twice width of each coxa (Fig. <xref ref-type="fig" rid="F1">3</xref>). Apices of all femora with a pair of lateral small tubercles. Femora generally straight; fore femora thickened (Figs <xref ref-type="fig" rid="F1">1–3</xref>), approximately thrice thicker than middle and hind femora; middle and hind femora slender, slightly dilated subapically; hind femora longest, middle femora shortest. Fore tibiae curved inwards in distal half, somewhat enlarged at apex, with a dorsal spur apically; middle and hind tibiae generally straight, slender. Hemelytra surpassing apex of abdomen for a short distance (Figs <xref ref-type="fig" rid="F1">1–3</xref>). <italic>Abdomen</italic> spatulate, gradually widening to apex of segment V and then slightly narrowing to form a roughly truncate apex at last segment (Fig. <xref ref-type="fig" rid="F1">3</xref>). All connexival segments without spines.</p></tp:treatment-sec><tp:treatment-sec sec-type="Vestiture" id="SECID0ELIAE"><title>Vestiture.</title><p>Integument generally covered by short thin adpressed setae, more numerous on thorax (Fig. <xref ref-type="fig" rid="F1">2</xref>). Legs generally covered with longer straight erect setae; fore legs with trochanter, femur and tibia ventrally with a dense pubescence formed by short erect thin setae. Membrane of hemelytra glabrous.</p><fig id="F2" position="float" orientation="portrait"><object-id xmlns:xlink="http://www.w3.org/1999/xlink" content-type="doi" xlink:type="simple">10.3897/zookeys.872.35137.figures5-6</object-id><object-id xmlns:xlink="http://www.w3.org/1999/xlink" content-type="arpha" xlink:type="simple">6E38A8DB6927586C846478BAFF128038</object-id><label>Figures 5, 6.</label><caption><p>Head and thorax of <italic><tp:taxon-name><tp:taxon-name-part taxon-name-part-type="genus" reg="Heza">Heza</tp:taxon-name-part> <tp:taxon-name-part taxon-name-part-type="species" reg="pallidula">pallidula</tp:taxon-name-part></tp:taxon-name></italic> (Walker, 1873), comb. nov., female holotype, lateral view. <bold>6</bold> Antennae repositioned (<bold><abbrev xmlns:xlink="http://www.w3.org/1999/xlink" xlink:title="apex of scutellum" id="ABBRID0ELJAE" xlink:type="simple">as</abbrev></bold>, apex of scutellum, <bold><abbrev xmlns:xlink="http://www.w3.org/1999/xlink" xlink:title="discal spine of hind lobe" id="ABBRID0EQJAE" xlink:type="simple">ds</abbrev></bold>, discal spine of hind lobe, <bold>p</bold>, plica, <bold><abbrev xmlns:xlink="http://www.w3.org/1999/xlink" xlink:title="postantennal spine" id="ABBRID0EXJAE" xlink:type="simple">pa</abbrev></bold>, postantennal spine, <bold><abbrev xmlns:xlink="http://www.w3.org/1999/xlink" xlink:title="discal tubercle of fore lobe" id="ABBRID0E3JAE" xlink:type="simple">tf</abbrev></bold>, discal tubercle of fore lobe, <bold><abbrev xmlns:xlink="http://www.w3.org/1999/xlink" xlink:title="tubercle of disc of scutellum" id="ABBRID0EBKAE" xlink:type="simple">ts</abbrev></bold>, tubercle of disc of scutellum). Scale bars: 2.0 mm (<bold>5</bold>); 1.0 mm (<bold>6</bold>).</p></caption><graphic xmlns:xlink="http://www.w3.org/1999/xlink" xlink:href="zookeys-872-091-g002.jpg" position="float" orientation="portrait" xlink:type="simple" id="oo_328162.jpg"><uri content-type="original_file" xlink:type="simple">https://binary.pensoft.net/fig/328162</uri></graphic></fig></tp:treatment-sec><ref-list><ref id="B10"><mixed-citation xmlns:xlink="http://www.w3.org/1999/xlink" xlink:type="simple"><person-group><name name-style="western"><surname>Lethierry</surname><given-names>L</given-names></name><name name-style="western"><surname>Severin</surname><given-names>G</given-names></name></person-group> (<year>1896</year>) <source>Catalogue général des Hémiptères. Tome III. Hétéroptères. R.</source><publisher-name>Friedländer &amp; Fils</publisher-name>, <publisher-loc>Libraires-Éditeurs, Berlin</publisher-loc>, <size units="page">275 pp</size>.</mixed-citation></ref><ref id="B2"><mixed-citation xmlns:xlink="http://www.w3.org/1999/xlink" xlink:type="simple"><person-group><name name-style="western"><surname>Distant</surname><given-names>WL</given-names></name></person-group> (<year>1903</year>) <article-title>Rhynchotal Notes. – XVI. <tp:taxon-name><tp:taxon-name-part taxon-name-part-type="suborder">Heteroptera</tp:taxon-name-part></tp:taxon-name>: Family Reduviidæ (continued), Apiomerinæ, Harpactorinæ, and Nabinæ.</article-title><source>The Annals and Magazine of Natural History, Seventh Series</source><volume>11</volume>: <fpage>245</fpage>–<lpage>258</lpage>. <ext-link xlink:type="simple" ext-link-type="doi" xlink:href="10.1080/00222930308678761">https://doi.org/10.1080/00222930308678761</ext-link></mixed-citation></ref><ref id="B24"><mixed-citation xmlns:xlink="http://www.w3.org/1999/xlink" xlink:type="simple"><person-group><name name-style="western"><surname>Wygodzinsky</surname><given-names>P</given-names></name></person-group> (<year>1949</year>) <article-title>Elenco sistematico de los reduviiformes americanos.</article-title><source>Instituto de Medicina Regional de la Universidad Nacional de Tucumán, Monografia</source><volume>1</volume>: <fpage>1</fpage>–<lpage>102</lpage>.</mixed-citation></ref><ref id="B13"><mixed-citation xmlns:xlink="http://www.w3.org/1999/xlink" xlink:type="simple"><person-group><name name-style="western"><surname>Maldonado Capriles</surname><given-names>J</given-names></name></person-group> (<year>1990</year>) <source>Systematic catalogue of the <tp:taxon-name><tp:taxon-name-part taxon-name-part-type="family">Reduviidae</tp:taxon-name-part></tp:taxon-name> of the World. Caribbean Journal of Science, Special publication No.</source><publisher-name>1</publisher-name>, <publisher-loc>University of Puerto Rico, Mayagüez</publisher-loc>, <size units="page">694 pp</size>.</mixed-citation></ref><ref id="B22"><mixed-citation xmlns:xlink="http://www.w3.org/1999/xlink" xlink:type="simple"><person-group><name name-style="western"><surname>Walker</surname><given-names>F</given-names></name></person-group> (<year>1873</year>) <source>Catalogue of the specimens of <tp:taxon-name><tp:taxon-name-part taxon-name-part-type="order">Hemiptera</tp:taxon-name-part></tp:taxon-name><tp:taxon-name><tp:taxon-name-part taxon-name-part-type="suborder">Heteroptera</tp:taxon-name-part></tp:taxon-name> in the Collection of the British Museum (Part VIII).</source><publisher-name>Printed for the Trustees of the British Museum</publisher-name>, <publisher-loc>London</publisher-loc>, <size units="page">220 pp</size>.</mixed-citation></ref></ref-list></tp:taxon-treatment>
